# Supplementary material for: Correlation between Antimicrobial Activity Values and Total Phenolic Content/Antioxidant Activity in Rubus idaeus L
Source: Plants (Basel). 2024 Feb 11;13(4):504. doi: 10.3390/plants13040504 (PMC10891700; doi:10.3390/plants13040504)
Supplement: Supplementary file 1 [file plants-13-00504-s001.zip]

Archive with 1 entries (1 files):
- plants-2866114-supplementary.pdf
